# Supplementary material for: Trypanosomatid species infecting bats in the Fiocruz Atlantic Forest Biological Station, an urban forested fragment in Rio de Janeiro, Brazil
Source: PLoS One. 2026 May 18;21(5):e0349312. doi: 10.1371/journal.pone.0349312 (PMC13183226; doi:10.1371/journal.pone.0349312)
Supplement: S1 File — (XLSX) [file pone.0349312.s002.xlsx]

## Sheet: S2 Table
S2 Supplementary File: Raw data of registration number, collection date, bat species, Collection area and results of fresh blood examination, hemoculture and the respective Coltryp number (when positive), tissue cultures and the results of the molecular characterization obtained for each positive tissue
Registration number	Collection date	Bat species	Collection area	Fresh blood examination	Hemoculture	Nº ColTryp	Skin culture	Spleen culture	Liver culture	Molecular diagnoses directly in skin fragments	Molecular diagnoses directly in spleen fragments	Molecular diagnoses directly in liver fragments
RM 434	2013-10-02	Carollia perspicillata	A3	Negative	Negative	-	Negative	Negative	Negative	Negative	Negative	Negative
RM 435	2013-10-02	Carollia perspicillata	A3	Negative	Negative	-	Negative	Negative	Negative	Negative	Negative	Negative
RM 436	2013-10-02	Carollia perspicillata	A3	POSITIVE	Negative	-	Negative	Negative	Negative	Negative	Negative	Trypanosoma sp. Neobat 1
RM 437	2013-10-02	Tonatia bidens	A3	Negative	Negative	-	Negative	Negative	Negative	Negative	Negative	Negative
RM 438	2013-10-10	Carollia perspicillata	A2	Negative	Negative	-	Negative	Negative	Negative	Negative	Negative	Trypanosoma sp. Neobat 4
RM 439	2013-10-10	Carollia perspicillata	A2	Negative	Negative	-	Negative	Negative	Negative	Negative	Negative	Negative
RM 440	2013-10-10	Carollia perspicillata	A2	Negative	Negative	-	Negative	Negative	Negative	Negative	Negative	Negative
RM 441	2013-10-10	Carollia perspicillata	A2	Negative	Negative	-	Negative	Negative	Negative	Negative	Negative	Negative
RM 442	2013-10-10	Desmodus rotundus	A2	Negative	Negative	-	Negative	Negative	Negative	Negative	Negative	Negative
RM 443	2013-10-10	Carollia perspicillata	A2	Negative	Negative	-	Negative	Negative	Negative	Negative	Negative	Negative
RM 444	2013-11-11	Carollia perspicillata	A1	Negative	Negative	-	Negative	Negative	Negative	Negative	Negative	Negative
RM 445	2013-11-11	Carollia perspicillata	A1	Negative	Negative	-	Negative	Negative	Negative	Negative	Negative	Negative
RM 446	2013-11-11	Micronycteris microtis	A1	Negative	Negative	-	Negative	Negative	Negative	Negative	Negative	Negative
RM 447	2013-11-11	Desmodus rotundus	A1	Negative	Negative	-	Negative	Negative	Negative	Negative	Negative	Negative
RM 448	2013-11-11	Desmodus rotundus	A1	Negative	Negative	-	Negative	Negative	Negative	Negative	Negative	Negative
RM 449	2013-11-11	Desmodus rotundus	A1	Negative	Negative	-	Negative	Negative	Negative	Negative	Negative	Negative
RM 450	2013-11-11	Glossophaga soricina	A1	Negative	Negative	-	Negative	Negative	Negative	Negative	Negative	Negative
RM 451	2013-11-11	Carollia perspicillata	A1	Negative	Negative	-	Negative	Negative	Negative	Negative	Negative	Negative
RM 452	2013-11-11	Myotis nigricans	A1	Negative	Negative	-	Negative	Negative	Negative	Negative	Negative	Trypanosoma dionisii
RM 453	2013-11-11	Desmodus rotundus	A1	Negative	Negative	-	Negative	Negative	Negative	Negative	Negative	Negative
RM 454	2013-11-11	Desmodus rotundus	A1	Negative	Negative	-	Negative	Negative	Negative	Negative	Negative	Negative
RM 455	2013-11-11	Desmodus rotundus	A1	Negative	Negative	-	Negative	Negative	Negative	Negative	Negative	Negative
RM 456	2013-11-11	Artibeus fimbriatus	A1	Negative	Negative	-	Negative	Negative	Negative	Negative	Negative	Negative
RM 457	2013-11-11	Artibeus lituratus	A1	Negative	Negative	-	Negative	Negative	Negative	Negative	Negative	Negative
RM 458	2013-11-11	Sturnira lilium	A1	Negative	Negative	-	Negative	Negative	Negative	Negative	Negative	Negative
RM 459	2013-11-13	Carollia perspicillata	A1	Negative	Negative	-	Negative	Negative	Negative	Negative	Negative	Negative
RM 460	2013-11-13	Carollia perspicillata	A1	Negative	Negative	-	Negative	Negative	Negative	Negative	Negative	Negative
RM 461	2013-11-13	Sturnira lilium	A1	Negative	Negative	-	Negative	Negative	Negative	Negative	Negative	Negative
RM 462	2013-11-13	Myotis nigricans	A1	Negative	Negative	-	Negative	Negative	Negative	Negative	Trypanosoma dionisii	Trypanosoma dionisii
RM 463	2013-11-13	Desmodus rotundus	A1	Negative	Negative	-	Negative	Negative	Negative	Negative	Trypanosoma dionisii	Negative
RM 464	2013-11-13	Artibeus lituratus	A1	Negative	Negative	-	Negative	Negative	Negative	Negative	Negative	Negative
RM 465	2013-11-13	Carollia perspicillata	A1	POSITIVE	Trypanosoma dionisii	635	Negative	Negative	Negative	Negative	Negative	Negative
RM 466	2013-11-13	Carollia perspicillata	A1	Negative	Negative	-	Negative	Negative	Negative	Negative	Negative	Negative
RM 467	2013-11-13	Glossophaga soricina	A1	Negative	Negative	-	Negative	Negative	Negative	Negative	Negative	Negative
RM 468	2013-11-14	Carollia perspicillata	A2	Negative	Negative	-	Negative	Negative	Negative	Negative	Trypanosoma sp. Neobat 4	Negative
RM 469	2013-11-14	Carollia perspicillata	A2	POSITIVE	Trypanosoma dionisii	543	Negative	Negative	Negative	Negative	Negative	Negative
RM 470	2013-11-14	Artibeus lituratus	A2	Negative	Negative	-	Negative	Negative	Negative	Negative	Negative	Negative
RM 471	2013-11-14	Artibeus lituratus	A2	Negative	Negative	-	Negative	Negative	Negative	Negative	Negative	Negative
RM 472	2013-11-14	Desmodus rotundus	A2	Negative	Negative	-	Negative	Negative	Negative	Negative	Negative	Negative
RM 473	2013-11-14	Artibeus lituratus	A2	Negative	Negative	-	Negative	Negative	Negative	Negative	Negative	Negative
RM 474	2013-11-14	Carollia perspicillata	A2	Negative	Negative	-	Negative	Negative	Negative	Negative	Negative	Negative
RM 478	2014-02-19	Carollia perspicillata	A1	Negative	Negative	-	Negative	Negative	Negative	Negative	Negative	Negative
RM 479	2014-02-19	Artibeus lituratus	A1	Negative	Negative	-	Negative	Negative	Negative	Negative	Negative	Negative
RM 480	2014-02-19	Glossophaga soricina	A1	Negative	Negative	-	Negative	Negative	Negative	Negative	Negative	Negative
RM 481	2014-02-19	Artibeus lituratus	A1	Negative	Negative	-	Negative	Negative	Negative	Negative	Trypanosomatidae	Negative
RM 482	2014-02-19	Desmodus rotundus	A1	POSITIVE	Negative	-	Negative	Negative	Negative	Negative	Negative	Negative
RM 483	2014-02-19	Desmodus rotundus	A1	Negative	Negative	-	Negative	Negative	Negative	Negative	Negative	Negative
RM 484	2014-02-19	Tonatia bidens	A1	Negative	Negative	-	Negative	Negative	Negative	Negative	Negative	Negative
RM 485	2014-02-19	Artibeus fimbriatus	A1	Negative	Negative	-	Negative	Negative	Negative	Negative	Negative	Negative
RM 486	2014-02-19	Desmodus rotundus	A1	Negative	Negative	-	Negative	Negative	Negative	Negative	Negative	Negative
RM 487	2014-02-20	Carollia perspicillata	A2	Negative	Negative	-	Negative	Negative	Negative	Negative	Negative	Negative
RM 488	2014-02-20	Tonatia bidens	A2	Negative	Negative	-	Negative	Negative	Negative	Negative	Negative	Negative
RM 489	2014-02-20	Artibeus cinereus	A2	Negative	Negative	-	Negative	Negative	Negative	Negative	Negative	Negative
RM 490	2014-02-20	Artibeus obscurus	A2	Negative	Negative	-	Negative	Negative	Negative	Negative	Negative	Negative
RM 491	2014-02-20	Mimon bennettii	A2	Negative	Negative	-	Negative	Negative	Negative	Negative	Trypanosoma sp. Neobat 1	Negative
RM 492	2014-02-20	Phyllostomus hastatus	A2	Negative	Negative	-	Negative	Negative	Negative	Negative	Negative	Negative
RM 493	2014-02-20	Artibeus lituratus	A2	Negative	Negative	-	Negative	Negative	Negative	Negative	Trypanosoma sp. Neobat 1	Negative
RM 494	2014-02-20	Phyllostomus hastatus	A2	Negative	Negative	-	Negative	Negative	Negative	Negative	Negative	Negative
RM 495	2014-02-20	Artibeus cinereus	A2	Negative	Negative	-	Negative	Negative	Negative	Negative	Negative	Negative
RM 496	2014-02-20	Myotis riparus	A2	Negative	Negative	-	Negative	Negative	Negative	Negative	Negative	Negative
RM 497	2014-02-25	Carollia perspicillata	A3	Negative	Negative	-	Negative	Negative	Negative	Negative	Negative	Negative
RM 498	2014-02-25	Artibeus lituratus	A3	Negative	Negative	-	Negative	Negative	Negative	Negative	Negative	Negative
RM 499	2014-02-25	Artibeus fimbriatus	A3	Negative	Negative	-	Negative	Negative	Negative	Negative	Negative	Negative
RM 500	2014-02-25	Artibeus cinereus	A3	Negative	Negative	-	Negative	Negative	Negative	Negative	Trypanosoma dionisii	Negative
RM 501	2014-02-25	Mimon bennettii	A3	Negative	Negative	-	Negative	Negative	Negative	Negative	Negative	Trypanosoma dionisii
RM 502	2014-02-25	Glyphonycteris sylvestris	A3	Negative	Negative	-	Negative	Negative	Negative	Negative	Negative	Negative
RM 537	2014-06-10	Carollia perspicillata	A2	Negative	Negative	-	Negative	Negative	Negative	Negative	Negative	Negative
RM 538	2014-06-10	Artibeus lituratus	A2	Negative	Negative	-	Negative	Negative	Negative	Negative	Negative	Negative
RM 539	2014-06-10	Sturnira lilium	A2	Negative	Negative	-	Negative	Negative	Negative	Negative	Negative	Negative
RM 540	2014-06-10	Desmodus rotundus	A2	Negative	Negative	-	Negative	Negative	Negative	Negative	Negative	Negative
RM 541	2014-06-10	Micronycteris minuta	A2	Negative	Trypanosoma dionisii	570	Negative	Negative	Negative	Negative	Negative	Trypanosoma dionisii
RM 542	2014-06-10	Artibeus lituratus	A2	Negative	Negative	-	Negative	Negative	Negative	Negative	Negative	Negative
RM 543	2014-06-10	Carollia perspicillata	A2	Negative	Negative	-	Negative	Negative	Negative	Negative	Negative	Negative
RM 544	2014-06-25	Desmodus rotundus	A1	Negative	Negative	-	Negative	Negative	Negative	Negative	Negative	Negative
RM 565	2014-10-14	Plathirrynus recifinus	A1	Negative	Negative	-	Negative	Negative	Negative	Negative	Negative	Trypanosoma rangeli A
RM 566	2014-10-14	Artibeus lituratus	A1	Negative	Negative	-	Negative	Negative	Negative	Negative	Negative	Negative
RM 567	2014-10-14	Carollia perspicillata	A1	POSITIVE	Negative	-	Negative	Negative	Negative	Negative	Negative	Negative
RM 568	2014-10-15	Artibeus lituratus	A2	Negative	Negative	-	Negative	Negative	Negative	Negative	Negative	Negative
RM 569	2014-10-15	Desmodus rotundus	A2	Negative	Negative	-	Negative	Negative	Negative	Negative	Negative	Negative
RM 570	2014-10-15	Desmodus rotundus	A2	Negative	Negative	-	Negative	Negative	Negative	Negative	Negative	Negative
RM 572	2014-10-15	Artibeus lituratus	A2	Negative	Negative	-	Negative	Negative	Negative	Negative	Negative	Negative
RM 573	2014-10-16	Carollia perspicillata	A3	Negative	Negative	-	Negative	Negative	Negative	Negative	Negative	Negative
RM 574	2014-10-15	Desmodus rotundus	A2	Negative	Negative	-	Negative	Negative	Negative	Negative	Negative	Negative
RM 575	2014-10-15	Desmodus rotundus	A2	Negative	Negative	-	Negative	Negative	Negative	Negative	Negative	Negative
RM 576	2014-10-15	Desmodus rotundus	A2	Negative	Negative	-	Negative	Negative	Negative	Negative	Negative	Negative
RM 577	2014-10-15	Desmodus rotundus	A2	Negative	Negative	-	Negative	Negative	Negative	Negative	Negative	Negative
RM 578	2014-10-15	Artibeus lituratus	A2	Negative	Negative	-	Negative	Negative	Negative	Negative	Trypanosomatidae	Negative
RM 579	2014-10-16	Artibeus lituratus	A3	Negative	Negative	-	Negative	Negative	Negative	Negative	Negative	Negative
RM 580	2014-10-16	Artibeus lituratus	A3	Negative	Negative	-	Negative	Negative	Negative	Negative	Negative	Negative
RM 581	2014-10-16	Desmodus rotundus	A3	Negative	Negative	-	Negative	Negative	Negative	Negative	Negative	Negative
LBT 8706	2016-12-06	Myotis riparus	A4	Negative	Negative	-	Negative	Negative	Negative	Negative	Trypanosoma dionisii	Trypanosoma dionisii
LBT 8707	2016-12-06	Myotis nigricans	A4	Negative	Negative	-	Negative	Negative	Negative	Negative	Trypanosoma dionisii	Trypanosoma dionisii
LBT 8708	2016-12-06	Myotis riparus	A4	Negative	Negative	-	Negative	Negative	Negative	Negative	Trypanosoma dionisii	Trypanosoma dionisii
LBT 8709	2016-12-06	Myotis riparus	A4	Negative	Negative	-	Negative	Negative	Negative	Negative	Trypanosoma dionisii	Trypanosoma dionisii
LBT 8710	2016-12-06	Myotis riparus	A4	Negative	Negative	-	Negative	Negative	Negative	Negative	Negative	Negative
LBT 8996	2016-12-06	Myotis riparus	A4	Negative	Negative	-	Negative	Negative	Negative	Negative	Negative	Negative
LBT 8997	2016-12-06	Myotis nigricans	A4	Negative	Negative	-	Negative	Negative	Negative	Negative	Trypanosoma dionisii	Trypanosoma dionisii
LBT 8998	2016-12-08	Artibeus lituratus	A4	Negative	Negative	-	Negative	Negative	Negative	Negative	Negative	Negative
LBT 8999	2016-12-09	Carollia perspicillata	A4	Negative	Trypanosoma dionisii	737	Negative	Negative	Negative	Negative	Negative	Negative
LBT 9000	2016-12-09	Myotis nigricans	A4	Negative	Negative	-	Negative	Negative	Negative	Negative	Trypanosoma dionisii	Trypanosoma dionisii
LBT 9042	2017-03-22	Myotis nigricans	A4	Negative	Negative	-	Negative	Negative	Negative	Negative	Negative	Negative
LBT 9043	2017-03-22	Artibeus lituratus	A4	Negative	Negative	-	Negative	Negative	Negative	Negative	Negative	Negative
LBT 9044	2017-03-22	Artibeus lituratus	A4	Negative	Negative	-	Negative	Negative	Negative	Negative	Negative	Negative
LBT 9045	2017-03-22	Myotis nigricans	A4	POSITIVE	Trypanosoma dionisii	742	Negative	Negative	Negative	Negative	Trypanosoma dionisii	Negative
LBT 9046	2017-03-22	Tonatia bidens	A4	Negative	Trypanosoma dionisii	745	Negative	Negative	Negative	Negative	Negative	Negative
LBT 9047	2017-03-22	Carollia perspicillata	A4	Negative	Negative	-	Negative	Negative	Negative	Negative	Negative	Negative
LBT 9048	2017-03-22	Carollia perspicillata	A4	Negative	Negative	-	Negative	Negative	Negative	Negative	Negative	Negative
LBT 9049	2017-03-22	Carollia perspicillata	A4	Negative	Negative	-	Negative	Negative	Negative	Negative	Negative	Negative
LBT 9050	2017-03-23	Myotis nigricans	A4	Negative	Trypanosoma dionisii	743	Negative	Negative	Negative	Negative	Negative	Negative
LBT 9051	2017-03-23	Myotis nigricans	A4	Negative	Trypanosoma dionisii	744	Negative	Negative	Negative	Negative	Negative	Negative
LBT 9052	2017-03-23	Tonatia bidens	A4	Negative	Negative	-	Negative	Negative	Negative	Negative	Negative	Negative
LBT 9053	2017-03-23	Artibeus lituratus	A4	Negative	Negative	-	Negative	Negative	Negative	Negative	Negative	Negative
LBT 9054	2017-03-23	Artibeus fimbriatus	A4	Negative	Negative	-	Negative	Negative	Negative	Negative	Negative	Negative
LBT 9055	2017-03-23	Artibeus fimbriatus	A4	Negative	Negative	-	Negative	Negative	Negative	Negative	Negative	Negative
LBT 9056	2017-03-23	Artibeus lituratus	A4	Negative	Negative	-	Negative	Negative	Negative	Negative	Negative	Negative
LBT 9057	2017-03-23	Artibeus obscurus	A4	Negative	Negative	-	Negative	Negative	Negative	Negative	Negative	Negative
LBT 9058	2017-03-23	Artibeus lituratus	A4	Negative	Negative	-	Negative	Negative	Negative	Negative	Negative	Negative
LBT 9059	2017-03-23	Artibeus lituratus	A4	Negative	Negative	-	Negative	Negative	Negative	Negative	Negative	Negative
LBT 9060	2017-03-24	Tonatia bidens	A4	Negative	Negative	-	Negative	Negative	Negative	Negative	Negative	Negative
LBT 9061	2017-03-24	Artibeus fimbriatus	A4	Negative	Negative	-	Negative	Negative	Negative	Negative	Negative	Negative
LBT 9062	2017-03-24	Artibeus lituratus	A4	Negative	Negative	-	Negative	Negative	Negative	Negative	Negative	Negative
LBT 9063	2017-03-24	Artibeus fimbriatus	A4	Negative	Negative	-	Negative	Negative	Negative	Negative	Negative	Negative
LBT 9293	2017-05-23	Carollia perspicillata	A2	Negative	Negative	-	Negative	Negative	Negative	Negative	Negative	Negative
LBT 9294	2017-05-23	Artibeus lituratus	A2	Negative	Negative	-	Negative	Negative	Negative	Negative	Negative	Negative
LBT 9295	2017-05-23	Carollia perspicillata	A2	Negative	Negative	-	Negative	Negative	Negative	Negative	Negative	Negative
LBT 9296	2017-05-23	Artibeus fimbriatus	A2	Negative	Negative	-	Negative	Negative	Negative	Negative	Negative	Negative
LBT 9297	2017-05-23	Artibeus lituratus	A2	Negative	Negative	-	Negative	Negative	Negative	Negative	Negative	Negative
LBT 9298	2017-05-23	Desmodus rotundus	A2	Negative	Negative	-	Negative	Negative	Negative	Negative	Negative	Negative
LBT 9299	2017-05-23	Carollia perspicillata	A2	Negative	Negative	-	Negative	Negative	Negative	Negative	Negative	Negative
LBT 9300	2017-05-23	Carollia perspicillata	A2	Negative	Negative	-	Negative	Negative	Negative	Negative	Negative	Negative
LBT 9301	2017-05-23	Artibeus lituratus	A2	Negative	Negative	-	Negative	Negative	Negative	Negative	Negative	Negative
LBT 9302	2017-05-23	Desmodus rotundus	A2	Negative	Negative	-	Negative	Negative	Negative	Negative	Negative	Negative
LBT 9733	2017-08-18	Artibeus lituratus	A1	Negative	Negative	-	Negative	Negative	Negative	Negative	Negative	Negative
LBT 9734	2017-08-23	Carollia perspicillata	A2	Negative	Trypanosoma dionisii	767	Negative	Negative	Negative	Negative	Negative	Negative
LBT 9735	2017-08-23	Carollia perspicillata	A2	Negative	Trypanosoma dionisii	768	Negative	Negative	Negative	Negative	Negative	Negative
LBT 9736	2017-08-23	Artibeus lituratus	A2	Negative	Negative	-	Negative	Negative	Negative	Negative	Negative	Negative
LBT 9737	2017-08-23	Artibeus lituratus	A2	Negative	Negative	-	Negative	Negative	Negative	Negative	Negative	Negative
LBT 9738	2017-08-24	Carollia perspicillata	A1	Negative	Negative	-	Negative	Negative	Negative	Negative	Negative	Negative
LBT 9739	2017-08-24	Carollia perspicillata	A1	Negative	Negative	-	Negative	Negative	Negative	Negative	Negative	Negative
LBT 9740	2017-08-24	Artibeus obscurus	A1	Negative	Negative	-	Negative	Negative	Negative	Negative	Negative	Negative
LBT 9741	2017-08-25	Myotis nigricans	A4	Negative	Negative	-	Negative	Negative	Negative	Negative	Negative	Negative
LBT 9742	2017-08-25	Carollia perspicillata	A4	Negative	Negative	-	Negative	Negative	Negative	Negative	Negative	Negative
LBT 9743	2017-08-25	Carollia perspicillata	A4	Negative	Negative	-	Negative	Negative	Negative	Negative	Negative	Negative
RM 1639/ LBT10079	2017-12-19	Artibeus fimbriatus	A4	Negative	Negative	-	Negative	Negative	Negative	Negative	Negative	Negative
RM 1640/ LBT 10080	2017-12-19	Sturnira lilium	A4	Negative	Negative	-	Negative	Negative	Negative	Negative	Negative	Negative
RM 1641/ LBT 10081	2017-12-19	Sturnira lilium	A4	Negative	Negative	-	Negative	Negative	Negative	Negative	Negative	Negative
RM 1642/ LBT 10082	2017-12-19	Artibeus lituratus	A4	Negative	Negative	-	Negative	Negative	Negative	Negative	Negative	Trypanosoma cruzi DTU TcII
RM 1643/ LBT 10083	2017-12-19	Artibeus lituratus	A4	Negative	Negative	-	Negative	Negative	Negative	Negative	Negative	Negative
RM 1644/ LBT 10084	2017-12-19	Myotis nigricans	A4	Negative	Trypanosoma dionisii	788	Negative	Negative	Negative	Negative	Negative	Trypanosoma dionisii
RM 1645/ LBT 10085	2017-12-19	Sturnira lilium	A4	Negative	Negative	-	Negative	Negative	Negative	Negative	Negative	Negative
RM 1646/ LBT 10086	2017-12-19	Artibeus lituratus	A4	Negative	Negative	-	Negative	Negative	Negative	Negative	Negative	Trypanosoma cruzi DTU TcII
RM 1647/ LBT 10087	2017-12-19	Artibeus lituratus	A4	Negative	Negative	-	Negative	Negative	Negative	Negative	Negative	Negative
RM 1648/ LBT 10088	2017-12-20	Artibeus lituratus	A3	Negative	Negative	-	Negative	Negative	Negative	Negative	Negative	Negative
RM 1649/ LBT 10089	2017-12-20	Artibeus lituratus	A3	Negative	Negative	-	Negative	Negative	Negative	Negative	Negative	Negative
RM 1650/ LBT 10090	2017-12-20	Artibeus lituratus	A3	Negative	Negative	-	Negative	Negative	Negative	Negative	Negative	Negative
RM 1651/ LBT 10091	2017-12-20	Artibeus lituratus	A3	Negative	Negative	-	Negative	Negative	Negative	Negative	Negative	Negative
RM 1652/ LBT 10092	2017-12-20	Vampyressa pussila	A3	Negative	Negative	-	Negative	Negative	Negative	Negative	Negative	Negative
RM 1653/ LBT 10093	2017-12-20	Vampyressa pussila	A3	Negative	Negative	-	Negative	Negative	Negative	Negative	Negative	Negative
RM 1654/ LBT 10094	2017-12-20	Artibeus lituratus	A3	Negative	Negative	-	Negative	Negative	Negative	Negative	Negative	Negative
RM 1655/ LBT 10095	2017-12-20	Artibeus lituratus	A3	Negative	Negative	-	Negative	Negative	Negative	Negative	Negative	Negative
RM 1656/ LBT 10096	2017-12-20	Tonatia bidens	A3	Negative	Negative	-	Negative	Negative	Negative	Trypanosoma sp. Neobat 1	Negative	Negative
RM 1657/ LBT 10097	2017-12-20	Artibeus lituratus	A3	Negative	Negative	-	Negative	Negative	Negative	Negative	Negative	Negative
RM 1658/ LBT 10098	2017-12-21	Artibeus lituratus	A4	Negative	Negative	-	Negative	Negative	Negative	Negative	Negative	Negative
RM 1659/ LBT 10099	2017-12-21	Anoura caudifer	A4	Negative	Negative	-	Negative	Negative	Negative	Negative	Negative	Negative
RM 1717/LBT 10357	2018-04-25	Carollia perspicillata	A2	Unrealized	Negative	-	Negative	Negative	Negative	Negative	Negative	Negative
RM 1718/LBT 10358	2018-04-25	Carollia perspicillata	A2	Unrealized	Negative	-	Negative	Negative	Negative	Negative	Negative	Negative
RM 1719/LBT 10359	2018-04-25	Artibeus lituratus	A2	Unrealized	Negative	-	Negative	Negative	Negative	Negative	Negative	Negative
RM 1720/LBT 10360	2018-04-25	Carollia perspicillata	A2	Unrealized	Negative	-	Negative	Negative	Negative	Negative	Negative	Negative
RM 1721/LBT 10361	2018-04-25	Platyrrhinus lineatus	A2	Unrealized	Negative	-	Negative	Negative	Negative	Negative	Negative	Negative
RM 1722/LBT 10362	2018-04-25	Phyllostomus hastatus	A2	Unrealized	Negative	-	Negative	Negative	Negative	Trypanosoma dionisii	Negative	Negative
RM 1723/LBT 10363	2018-04-25	Artibeus lituratus	A2	Unrealized	Negative	-	Negative	Negative	Negative	Negative	Trypanosoma lainsoni	Trypanosoma dionisii
RM 1724/LBT 10364	2018-04-25	Carollia perspicillata	A2	Unrealized	Negative	-	Negative	Negative	Negative	Negative	Trypanosoma lainsoni	Negative
RM 1725/LBT 10365	2018-04-25	Carollia perspicillata	A2	Unrealized	Negative	-	Negative	Negative	Negative	Negative	Negative	Negative
RM 1726/LBT 10366	2018-04-25	Carollia perspicillata	A2	Unrealized	Negative	-	Negative	Negative	Negative	Negative	Negative	Negative
RM 1727/LBT 10367	2018-04-25	Carollia perspicillata	A2	Unrealized	Negative	-	Negative	Negative	Negative	Negative	Negative	Negative
RM 1728/LBT 10368	2018-04-25	Artibeus lituratus	A2	Unrealized	Negative	-	Negative	Negative	Negative	Trypanosoma dionisii	Negative	Trypanosoma dionisii
RM 1729/LBT 10369	2018-04-25	Carollia perspicillata	A2	Unrealized	Negative	-	Negative	Negative	Negative	Trypanosoma dionisii	Negative	Negative
RM 1730/LBT 10370	2018-04-25	Artibeus lituratus	A2	Unrealized	Negative	-	Negative	Negative	Negative	Trypanosoma dionisii	Negative	Negative
RM 1731/LBT 10371	2018-04-25	Carollia perspicillata	A2	Unrealized	Trypanosoma cruzi DTU TcI	811	Negative	Negative	Negative	Negative	Negative	Negative
RM 1732/LBT 10372	2018-04-25	Artibeus lituratus	A2	Unrealized	Negative	-	Negative	Negative	Negative	Trypanosoma dionisii	Negative	Negative
RM 1733/LBT 10373	2018-04-25	Vampyressa pussila	A2	Unrealized	Negative	-	Negative	Negative	Negative	Negative	Negative	Trypanosoma cruzi DTU TcII
RM 1734/LBT 10374	2018-04-25	Vampyressa pussila	A2	Unrealized	Negative	-	Negative	Negative	Negative	Negative	Trypanosoma dionisii	Negative
RM 1735/LBT 10375	2018-04-25	Micronycteris minuta	A2	Unrealized	Trypanosoma dionisii (Sediment)	-	Negative	Negative	Negative	Negative	Negative	Negative
RM 1736/LBT 10376	2018-04-25	Artibeus lituratus	A2	Unrealized	Negative	-	Negative	Negative	Negative	Negative	Negative	Negative
RM 1737/LBT 10377	2018-04-26	Carollia perspicillata	A1	Unrealized	Negative	-	Negative	Negative	Negative	Negative	Negative	Negative
RM 1738/LBT 10378	2018-04-26	Carollia perspicillata	A1	Unrealized	Negative	-	Negative	Negative	Negative	Negative	Negative	Negative
RM 1739/LBT 10379	2018-04-26	Carollia perspicillata	A1	Unrealized	Negative	-	Negative	Negative	Negative	Negative	Negative	Negative
RM 1740/LBT 10380	2018-04-26	Artibeus lituratus	A1	Unrealized	Negative	-	Negative	Negative	Negative	Negative	Negative	Negative
RM 1741/LBT 10381	2018-04-26	Artibeus lituratus	A1	Unrealized	Negative	-	Negative	Negative	Negative	Negative	Trypanosoma cruzi DTU TcII	Negative
RM 1742/LBT 10382	2018-04-26	Artibeus lituratus	A1	Unrealized	Negative	-	Negative	Negative	Negative	Trypanosoma dionisii	Negative	Negative
RM 1743/LBT 10383	2018-04-26	Artibeus lituratus	A1	Unrealized	Negative	-	Negative	Negative	Negative	Trypanosoma dionisii	Negative	Negative
RM 1744/LBT 10384	2018-04-26	Artibeus lituratus	A1	Unrealized	Negative	-	Negative	Negative	Negative	Negative	Negative	Negative
RM 1745/LBT 10385	2018-04-26	Artibeus lituratus	A1	Unrealized	Negative	-	Negative	Negative	Negative	Negative	Negative	Negative
RM 1746/LBT 10386	2018-04-26	Artibeus lituratus	A1	Unrealized	Negative	-	Negative	Negative	Negative	Negative	Negative	Negative
RM 1747/LBT 10387	2018-04-27	Carollia perspicillata	A3	Unrealized	Negative	-	Negative	Negative	Negative	Negative	Negative	Negative
RM 1748/LBT 10388	2018-04-27	Artibeus lituratus	A3	Unrealized	Negative	-	Negative	Negative	Negative	Negative	Negative	Negative
RM 1749/LBT 10389	2018-04-27	Artibeus lituratus	A3	Unrealized	Negative	-	Negative	Negative	Negative	Negative	Negative	Negative
RM 1750/LBT 10390	2018-04-27	Artibeus lituratus	A3	Unrealized	Negative	-	Negative	Negative	Negative	Negative	Negative	Negative
RM 1751/LBT 10391	2018-04-27	Vampyressa pussila	A3	Unrealized	Negative	-	Negative	Negative	Negative	Negative	Negative	Negative
RM 1752/LBT 10392	2018-04-27	Artibeus lituratus	A3	Unrealized	Negative	-	Negative	Negative	Negative	Negative	Negative	Negative
RM 1753/LBT 10393	2018-04-27	Artibeus lituratus	A3	Unrealized	Negative	-	Negative	Negative	Negative	Negative	Trypanosoma lainsoni	Negative
RM 1754/LBT 10394	2018-04-27	Artibeus lituratus	A3	Unrealized	Negative	-	Negative	Negative	Negative	Negative	Negative	Negative
RM 1755/LBT 10395	2018-05-03	Sturnira lilium	A4	Unrealized	Trypanosoma dionisii	814	Negative	Negative	Negative	Negative	Negative	Trypanosoma dionisii
RM 1756/LBT 10396	2018-05-03	Artibeus lituratus	A4	Unrealized	Negative	-	Negative	Negative	Negative	Negative	Negative	Negative
RM 1757/LBT 10397	2018-05-03	Myotis nigricans	A4	Unrealized	Negative	-	Negative	Negative	Negative	Negative	Negative	Negative
RM 1758/LBT 10398	2018-05-03	Artibeus lituratus	A4	Unrealized	Negative	-	Negative	Negative	Negative	Negative	Negative	Negative
RM 1759/LBT 10399	2018-05-03	Carollia perspicillata	A4	Unrealized	Trypanosoma cruzi DTU TcI/Trypanosoma cruzi DTU TcII (Sediment)	817	Negative	Negative	Negative	Negative	Negative	Negative
RM 1760/LBT 10400	2018-05-03	Carollia perspicillata	A4	Unrealized	Negative	-	Negative	Negative	Negative	Negative	Negative	Negative
RM 1761/LBT 10401	2018-05-03	Sturnira lilium	A4	Unrealized	Negative	-	Negative	Negative	Negative	Negative	Negative	Negative
RM 1762/LBT 10402	2018-05-03	Platyrrhinus lineatus	A4	Unrealized	Negative	-	Negative	Negative	Negative	Negative	Negative	Negative
LBT 10655	2018-08-17	Molossus molossus	A1	Negative	Negative	-	Negative	Negative	Negative	Negative	Negative	Negative
LBT 10656	2018-08-17	Molossus molossus	A1	Negative	Negative	-	Negative	Negative	Negative	Negative	Negative	Negative
LBT 10657	2018-08-17	Molossus molossus	A1	Negative	Negative	-	Negative	Negative	Negative	Negative	Negative	Negative
LBT 10658	2018-08-17	Molossus molossus	A1	Negative	Negative	-	Negative	Negative	Negative	Negative	Negative	Negative
LBT 10659	2018-08-17	Molossus molossus	A1	Negative	Negative	-	Negative	Negative	Negative	Negative	Negative	Negative
LBT 10660	2018-08-17	Molossus molossus	A1	Negative	Negative	-	Negative	Negative	Negative	Negative	Negative	Negative
LBT 10840	2018-09-18	Tonatia bidens	A2	Unrealized	Trypanosoma dionisii	831	Negative	Negative	Negative	Negative	Negative	Negative
LBT 10841	2018-09-18	Tonatia bidens	A2	Unrealized	Negative	-	Negative	Negative	Negative	Negative	Negative	Negative
LBT 10842	2018-09-18	Carollia perspicillata	A2	Unrealized	Negative	-	Negative	Negative	Negative	Negative	Negative	Negative
LBT 10843	2018-09-18	Carollia perspicillata	A2	Unrealized	Negative	-	Negative	Negative	Negative	Negative	Negative	Negative
LBT 10844	2018-09-18	Phyllostomus hastatus	A2	Unrealized	Negative	-	Negative	Negative	Negative	Negative	Negative	Negative
LBT 10845	2018-09-18	Artibeus lituratus	A2	Unrealized	Negative	-	Negative	Negative	Negative	Negative	Negative	Negative
LBT 10846	2018-09-18	Micronycteris microtis	A2	Unrealized	Negative	-	Negative	Negative	Negative	Negative	Negative	Negative
LBT 10847	2018-09-19	Artibeus fimbriatus	A1	Unrealized	Negative	-	Negative	Negative	Negative	Negative	Negative	Negative
LBT 10848	2018-09-19	Sturnira lilium	A1	Unrealized	Negative	-	Negative	Negative	Negative	Negative	Negative	Negative
LBT 10849	2018-09-19	Chiroderma villosum	A1	Unrealized	Negative	-	Negative	Negative	Negative	Negative	Negative	Negative
LBT 10850	2018-09-19	Artibeus fimbriatus	A1	Unrealized	Negative	-	Negative	Negative	Negative	Negative	Negative	Trypanosomatidae
LBT 10851	2018-09-19	Glossophaga soricina	A1	Unrealized	Negative	-	Negative	Negative	Negative	Negative	Negative	Negative
LBT 10852	2018-09-19	Artibeus lituratus	A1	Unrealized	Negative	-	Negative	Negative	Negative	Negative	Negative	Negative
LBT 10853	2018-09-19	Artibeus lituratus	A1	Unrealized	Negative	-	Negative	Negative	Negative	Negative	Negative	Negative
LBT 10854	2018-09-19	Molossus molossus	A1	Unrealized	Negative	-	Negative	Negative	Negative	Negative	Negative	Negative
LBT 10855	2018-09-19	Artibeus lituratus	A1	Unrealized	Negative	-	Negative	Negative	Negative	Negative	Negative	Negative
LBT 10856	2018-09-19	Glossophaga soricina	A1	Unrealized	Negative	-	Negative	Negative	Negative	Negative	Negative	Negative
LBT 10857	2018-09-19	Artibeus lituratus	A1	Unrealized	Negative	-	Negative	Negative	Negative	Negative	Negative	Negative
LBT 10858	2018-09-19	Sturnira lilium	A1	Unrealized	Negative	-	Negative	Negative	Negative	Negative	Negative	Negative
LBT 10859	2018-09-19	Artibeus lituratus	A1	Unrealized	Negative	-	Negative	Negative	Negative	Negative	Negative	Negative
LBT 10860	2018-09-19	Myotis nigricans	A1	Unrealized	Negative	-	Negative	Negative	Negative	Negative	Trypanosoma dionisii	Trypanosoma dionisii
LBT 10861	2018-09-19	Artibeus fimbriatus	A1	Unrealized	Negative	-	Negative	Negative	Negative	Negative	Negative	Negative
LBT 10862	2018-09-19	Sturnira lilium	A1	Unrealized	Negative	-	Negative	Negative	Negative	Negative	Negative	Negative
LBT 10863	2018-09-19	Artibeus fimbriatus	A1	Unrealized	Negative	-	Negative	Negative	Negative	Negative	Negative	Negative
LBT 10864	2018-09-19	Glossophaga soricina	A1	Unrealized	Negative	-	Negative	Negative	Negative	Negative	Negative	Negative
LBT 10865	2018-09-20	Myotis riparus	A4	Unrealized	Negative	-	Negative	Negative	Negative	Negative	Negative	Negative
LBT 10866	2018-09-20	Lasiurus blossevilli	A3	Unrealized	Negative	-	Negative	Negative	Negative	Negative	Negative	Negative
LBT 10867	2018-09-20	Artibeus fimbriatus	A3	Unrealized	Negative	-	Negative	Negative	Negative	Negative	Negative	Negative
LBT 10868	2018-09-20	Myotis riparus	A4	Unrealized	Crithidia mellificae	819	Negative	Negative	Negative	Negative	Negative	Negative
LBT 10869	2018-09-20	Artibeus lituratus	A3	Unrealized	Crithidia mellificae	821	Negative	Negative	Negative	Negative	Negative	Negative
LBT 10870	2018-09-20	Micronycteris minuta	A3	Unrealized	Negative	-	Negative	Negative	Negative	Negative	Negative	Negative
LBT 10871	2018-09-20	Lasiurus blossevilli	A3	Unrealized	Negative	-	Negative	Negative	Negative	Negative	Negative	Negative
LBT 10872	2018-09-20	Artibeus lituratus	A3	Unrealized	Crithidia mellificae	820	Negative	Negative	Negative	Negative	Negative	Negative
LBT 10873	2018-09-20	Carollia perspicillata	A3	Unrealized	Crithidia mellificae	818	Negative	Negative	Negative	Negative	Negative	Negative
LBT 10874	2018-09-20	Myotis riparus	A4	Unrealized	Negative	-	Negative	Negative	Negative	Trypanosoma dionisii	Trypanosoma dionisii	Trypanosoma dionisii
LBT 10875	2018-09-21	Sturnira lilium	A4	Unrealized	Trypanosoma dionisii	823	Negative	Negative	Negative	Negative	Negative	Negative
LBT 10876	2018-09-21	Myotis riparus	A4	Unrealized	Negative	-	Negative	Negative	Negative	Negative	Negative	Negative
LBT 10877	2018-09-21	Artibeus lituratus	A4	Unrealized	Negative	-	Negative	Negative	Negative	Negative	Negative	Negative
LBT 10878	2018-09-21	Myotis riparus	A4	Unrealized	Negative	-	Negative	Negative	Negative	Trypanosoma dionisii	Negative	Negative
LBT 10879	2018-09-21	Myotis Izecksohni	A4	Negative	Crithidia mellificae	822	Negative	Negative	Negative	Negative	Negative	Negative
LBT 11311	2019-02-05	Artibeus lituratus	A2	Negative	Negative	-	Negative	Negative	Negative	Negative	Negative	Negative
LBT 11312	2019-02-05	Artibeus lituratus	A2	Negative	Negative	-	Negative	Negative	Negative	Negative	Negative	Negative
LBT 11313	2019-02-05	Artibeus lituratus	A2	Negative	Negative	-	Negative	Negative	Negative	Negative	Negative	Negative
LBT 11314	2019-02-05	Artibeus lituratus	A2	Negative	Negative	-	Negative	Negative	Negative	Negative	Negative	Negative
LBT 11315	2019-02-05	Artibeus lituratus	A2	Negative	Negative	-	Negative	Negative	Negative	Negative	Negative	Negative
LBT 11316	2019-02-05	Artibeus lituratus	A2	Negative	Negative	-	Negative	Negative	Negative	Negative	Negative	Negative
LBT 11317	2019-02-05	Artibeus lituratus	A2	Negative	Negative	-	Negative	Negative	Negative	Negative	Trypanosoma dionisii	Negative
LBT 11318	2019-02-05	Artibeus obscurus	A2	Negative	Negative	-	Negative	Negative	Negative	Negative	Negative	Negative
LBT 11319	2019-02-05	Artibeus fimbriatus	A2	Negative	Negative	-	Negative	Negative	Negative	Negative	Negative	Negative
LBT 11320	2019-02-05	Artibeus lituratus	A2	Negative	Negative	-	Negative	Negative	Negative	Negative	Negative	Negative
LBT 11321	2019-02-05	Carollia perspicillata	A2	Negative	Negative	-	Negative	Negative	Negative	Negative	Negative	Negative
LBT 11322	2019-02-05	Carollia perspicillata	A2	Negative	Negative	-	Negative	Negative	Negative	Negative	Negative	Negative
LBT 11323	2019-02-05	Carollia perspicillata	A2	Negative	Trypanosoma dionisii	861	Negative	Negative	Negative	Negative	Negative	Negative
LBT 11324	2019-02-05	Carollia perspicillata	A2	Negative	Negative	-	Negative	Negative	Negative	Negative	Negative	Negative
